# Supplementary material for: Effect of Different Drying Techniques on the Bioactive Compounds, Antioxidant Ability, Sensory and Volatile Flavor Compounds of Mulberry
Source: Foods. 2024 Aug 8;13(16):2492. doi: 10.3390/foods13162492 (PMC11354017; doi:10.3390/foods13162492)
Supplement: Supplementary file 1 [file foods-13-02492-s001.zip]

Archive with 1 entries (1 files):
- foods-3107519-supplementary.docx
